# Supplementary material for: Transcriptome and Metabolite Profiling of Tomato SGR-Knockout Null Lines Using the CRISPR/Cas9 System
Source: Int J Mol Sci. 2022 Dec 21;24(1):109. doi: 10.3390/ijms24010109 (PMC9820150; doi:10.3390/ijms24010109)
Supplement: Supplementary file 1 [file ijms-24-00109-s001.zip]

Archive with 1 entries (1 files):
- ijms-2038112-supplementary.pdf
